# Supplementary material for: Correlation between core stability and the landing kinetics of elite aerial skiing athletes
Source: Sci Rep. 2023 Jul 11;13:11239. doi: 10.1038/s41598-023-38435-9 (PMC10336043; doi:10.1038/s41598-023-38435-9)
Supplement: Supplementary file 1 — Supplementary Information. [file 41598_2023_38435_MOESM1_ESM.xlsx]

## Sheet: Sheet1
Vertical JumpingLanding Kinetics
athletes	First peak time	First trough time	Second peak time	Second trough time	Total time	First peak / weight	First trough / weight	Second peak / weight	Second trough / weight	First peak /Phase	First trough /Phase	Second peak /Phase	Second trough /Phase	End /Phase	Sagittal axes	Frontal axis	Horizontal axis	Peak power hip range	Peak power hip changing range	Peak power knee range	Peak power knee changing range	Peak power ankle range	Peak power ankle changing range
1	14	21	33	68	370	14.5924	12.774	30.3359	5.28114	60.4543	35.2806	53.3176	4.5045	0.882599	405.925	464.872	697.209	147.139	3.76055	161.446	8.53456	89.8137	10.4134
2	13	23	45	76	300	18.3119	11.9679	33.28	9.83597	70.4303	26.0172	36.9778	6.47103	0.895517	457.679	419.179	795.466	145.704	8.5877	155.784	14.2392	87.6421	22.1219
3	12	21	40	83	340	14.4999	10.6974	19.2987	10.363	73.7076	31.0735	29.4305	7.61621	1.08752	380.146	428.146	750.596	137.371	6.09945	153.272	11.892	77.4068	14.1375
4	15	23	51	89	290	11.2379	9.52504	23.2389	8.47931	45.7007	25.2621	27.7956	5.81166	1.20457	362.7	441.359	726.121	151.353	8.04545	138.195	21.6461	78.175	22.0963
5	47	75	108	164	470	26.0629	10.856	12.4	8.77637	31.0536	8.10583	6.42963	2.99681	0.678098	342.045	415.823	795.599	136.412	12.0795	158.695	16.0886	86.9873	20.544
6	15	27	43	80	400	17.8811	11.916	36.2114	8.76929	54.8354	20.3014	38.7378	5.04234	0.552745	360.12	478.265	781.297	149.156	8.88755	162.882	15.3699	89.3954	20.3081
7	9	14	31	66	400	10.5817	9.67127	37.2136	8.1591	61.1388	35.9219	62.4227	6.42838	0.64612	365.367	444.46	791.043	142.805	5.7565	167.817	9.42058	85.8725	21.9556
8	15	21	61	103	420	11.624	11.1387	14.9777	10.0364	44.9463	30.764	14.241	5.65159	0.751074	479.702	432.7	738.426	122.169	13.7083	125.194	33.5459	71.4513	28.8106
9	18	27	46	86	340	14.1177	11.9761	23.1738	10.078	43.9218	24.8393	28.2115	6.56244	1.06164	392.66	444.537	776.84	134.104	8.86245	145.777	19.6328	83.6478	19.3727
10	39	65	98	136	280	22.8714	9.89789	13.6757	8.22944	39.8783	10.3547	9.48927	4.11472	1.2326	448.161	449.512	692.636	136.689	6.43715	150.906	16.0075	88.6162	14.8035
11	12	16	38	73	400	11.7693	9.6054	30.7254	9.44655	68.654	42.0236	56.5993	9.05834	0.860825	411.349	439.262	826.125	156.819	3.7273	169.832	9.71627	81.7299	26.1306
12	13	22	43	88	350	15.6851	12.9683	21.3146	8.87216	73.5995	35.9577	30.237	6.15002	1.03807	471.045	433.094	694.17	137.797	4.89095	153.552	18.7381	88.3959	20.9606
13	21	28	40	68	500	15.4289	14.8057	32.2261	8.43021	38.2048	27.4962	41.8939	6.44663	0.483169	378.1	454.183	758.896	146.621	2.4825	159.287	4.6685	88.8065	7.12057
14	9	11	39	68	370	6.82667	6.7646	29.1847	9.09083	42.4771	34.438	41.9063	7.48657	0.791432	305.089	446.767	697.696	147.781	5.4602	157.635	12.0992	86.5136	21.1766
15	10	12	35	80	250	8.18662	7.83008	24.0656	10.0154	40.1144	31.9728	33.6919	6.13446	1.28458	454.68	479.954	710.525	140.443	7.0132	157.134	13.9611	89.892	15.7376
16	10	17	37	68	260	13.3217	10.4037	34.9778	9.26511	65.2764	29.9873	46.3219	6.67633	1.05081	395.455	434.306	706.933	130.687	4.39955	151.189	16.6163	76.7761	19.7978
17	15	18	40	72	310	9.5477	9.02281	27.5171	11.9337	31.1892	24.5621	33.7085	8.12156	0.845887	297.148	460.117	705.814	140.23	6.5112	155.221	11.7998	86.9332	10.9144
18	16	25	46	76	370	14.5564	10.6936	37.15	7.73499	50.0377	23.526	44.4185	5.59769	0.809642	401.313	440.761	783.891	154.3	6.7913	158.751	14.054	86.0054	18.917
360° JumpingLanding Kinetics
athletes	360°Jumping first peak time	360°Jumping first trough time	360°Jumping second peak time	360°Jumping second trough time	360°Jumping total time	360°Jumping first peak / weight	360°Jumping first trough / weight	360°Jumping second peak / weight	360°Jumping second trough / weight	360°Jumping first peak /Phase	360°Jumping first trough /Phase	360°Jumping second peak /Phase	360°Jumping second trough /Phase	360°Jumping end /Phase	360°Jumping sagittal axes	360°Jumping frontal axis	360°Jumping horizontal axis	360°Jumping peak power hip range	360°Jumping peak power hip changing range	360°Jumping peak power knee range	360°Jumping peak power knee changing range	360°Jumping peak power ankle range	360°Jumping peak power ankle changing range
1	13	20	36	73	560	20.591	13.827	39.7702	10.7196	91.8673	40.0983	64.0743	8.51696	0.523328	416.857	451.777	676.89	157.047	5.70155	165.809	16.1639	85.403	22.556
2	19	30	40	89	470	23.7236	18.3515	26.6995	10.2632	62.4304	30.5859	33.3744	5.76581	0.525734	245.327	464.844	702.382	155.78	5.3194	160.086	15.8276	89.0484	15.9888
3	9	21	44	87	510	14.6546	7.47551	31.2268	10.8396	99.3258	21.7146	43.2917	7.60017	0.581387	372.55	450.874	693.743	157.145	5.9179	136.83	15.3098	72.1872	25.5874
4	11	22	36	71	360	19.257	14.0497	38.4497	8.6712	106.789	38.956	65.1508	7.4499	0.9585	318.648	497.179	720.743	153.831	5.5397	154.54	11.7636	89.8522	14.5275
5	9	12	29	59	760	7.15241	6.4007	45.2087	12.1983	44.5039	29.8699	87.2995	11.5781	0.401399	285.76	476.904	686.704	148.373	5.7153	174.881	13.6657	78.5543	28.0873
6	16	27	44	78	420	19.9002	12.0176	33.5739	8.593	57.2131	20.4744	35.1	5.06767	0.571469	334.612	418.38	678.925	153.242	6.8647	148.894	13.2211	81.4018	24.3112
7	11	18	46	81	650	8.78631	5.21444	42.656	6.85803	41.5353	15.0639	48.2198	4.40269	0.371258	274.304	507.526	763.546	143.396	6.02075	169.959	11.7093	89.081	18.6611
8	11	16	47	78	390	8.48209	7.68981	27.3827	9.20771	44.7237	27.8756	33.7914	6.84676	0.875036	320.457	513.678	718.596	143.737	5.429	159.983	15.5823	86.1052	23.7881
9	13	26	37	83	440	27.8008	15.5116	35.4449	11.7209	119.757	33.4095	53.6463	7.90808	0.644697	300.215	521.303	660.616	140.756	5.9971	144.574	14.5571	83.6662	17.3956
10	7	10	31	75	510	10.7994	9.96573	21.8474	8.88503	104.909	55.4325	47.9234	8.05576	0.560464	198.523	371.921	639.507	142.025	8.9517	141.595	16.281	85.4814	16.2211
11	10	14	34	72	350	17.831	13.6145	41.2477	9.47619	124.817	50.5643	84.9218	9.21296	1.15284	235.907	384.097	690.261	151.586	8.42421	150.905	17.4001	92.5804	21.3315
12	20	25	46	93	380	22.2485	15.5275	31.7733	7.04961	67.8578	32.6614	42.1341	4.62394	0.830859	249.14	431.587	691.219	147.018	7.30055	156.153	18.6739	89.0168	22.7938
13	14	19	39	65	270	25.6035	16.6112	36.5205	11.9467	95.0987	40.5346	48.694	9.55732	1.04618	214.562	435.565	801.597	148.243	7.8785	159.198	17.4395	89.7496	10.726
14	12	17	43	105	510	17.0294	14.1771	22.9674	9.79703	79.4706	46.7011	29.911	5.22508	0.937498	250.191	353.255	729.002	148.314	7.9827	146.704	17.4305	84.8568	12.6158
15	10	13	28	45	410	10.7402	9.7016	44.886	11.8097	52.627	50.4353	78.5505	12.8595	0.9916	370.06	350.377	721.732	147.95	8.3571	153.541	18.3934	86.8696	15.9234
16	14	17	33	74	530	11.3672	9.75825	35.2518	11.5544	39.7853	38.1267	52.3436	7.65088	0.924269	250.635	421.317	692.177	119.014	7.8558	159.568	18.2349	89.059	18.8041
17	10	14	36	68	280	12.6122	8.87483	38.4803	12.1226	61.8	38.9911	52.3759	8.73541	1.13087	220.134	421.295	681.463	134.33	9.6402	153.557	17.7215	83.1106	22.4427
18	8	16	42	76	500	8.98948	5.98326	40.0386	8.42722	61.8027	37.5645	52.4315	6.09864	0.842739	215.391	362.354	734.279	148.439	7.45595	148.578	22.5426	79.1177	28.2981
Core Stability Test
athletes	Squat(kg)	Trunk flexion isometric test (Nm)	Trunk extension isometric test (Nm)	Trunk lateral bending isometric test (Nm)	Trunk rotation isometric test (Nm)	10V-up(s)	Side bridge(s)	L Control(s)	Back hyperextension(s)	Single foot triple jump(m)	Single leg balance(mm)	Single leg balance with eyes closed(mm)
1	120	180	357	206.5	175.5	7.51	204.68	35.8	75.11	7.145	6.7625	7.3725
2	130	160	382	270	200	6.9	332.97	41.35	84.16	7.275	5.17	7.1925
3	136.84	160	303	193.5	170	6.57	201.57	51.52	78.73	6.665	6.0025	7.7175
4	115.79	154	240	189	149	6.31	231.03	39.35	75.24	6.655	7.67	8.6175
5	100	140	215	187	140	7.01	237.475	39.16	100.09	6.965	5.6825	7.92
6	120	148	220	203	150	6.81	220.91	54.64	69.49	6.34	4.2025	8.0075
7	100	170	215	195	150	8.22	208.54	24.22	82.31	6.125	5.43	7.32
8	110	160	245	207	155	6.49	257.105	51.56	111.23	6.58	5.8425	7.81
9	110	160	205	184	147	7.91	234	38.22	79.55	6.1	6.16	8.0475
10	134	112	239	194	119	7.24	300	40.37	79.95	6.72	5.435	8.945
11	110	100	184	139.5	126	7.76	191.18	22.79	102.74	6.035	5.6925	8.54
12	109	110	338	166	126	7.75	145.57	17.86	96.54	6.01	6.61	9.45
13	115	160	445	192	103	6.9	215.05	44.09	65.8	6.19	6.795	9.4225
14	95	106	280	166	98.5	7.34	173.2	27.16	90.01	6.095	7.0125	8.995
15	97	179	99	117	65	7.27	153.195	22.79	60.25	5.395	6.495	8.565
16	90	114	169	128	115	7.85	168.435	29.09	73.69	5.365	5.7525	9.1
17	100	90	336	161.5	108	7.08	179.19	20.22	55.04	6.11	7.1075	9.115
18	110	116	181	144	105	7.4	207.9	10.04	57.1	6.28	6.305	8.2175
